# Supplementary material for: RhoA, Claudin 18, and c-MET in Gastric Cancer: Clinicopathological Characteristics and Prognostic Significance in Curative Resected Patients
Source: Med Sci (Basel). 2021 Dec 29;10(1):4. doi: 10.3390/medsci10010004 (PMC8788521; doi:10.3390/medsci10010004)
Supplement: Supplementary file 1 [file medsci-10-00004-s001.zip]

Archive with 1 entries (1 files):
- medsci-1504245-supplementary.pdf
